# Supplementary material for: DFT Study of Americium and Europium Complexation with 2,9-Bis(1,2,4-triazin-3-yl)-1,10-Phenanthroline Ligand: The Influence of the Counteranions–Nitrate Versus Perchlorate
Source: Molecules. 2026 Feb 14;31(4):665. doi: 10.3390/molecules31040665 (PMC12943513; doi:10.3390/molecules31040665)
Supplement: Supplementary file 1 [file molecules-31-00665-s001.zip]

Archive with 1 entries (1 files):
- molecules-4129594-supplementary.pdf
